# Supplementary material for: Conspiracy thinking and the long historical shadow of Romanticism on authoritarian politics
Source: Front Psychol. 2023 Oct 3;14:1185699. doi: 10.3389/fpsyg.2023.1185699 (PMC10579923; doi:10.3389/fpsyg.2023.1185699)
Supplement: Supplementary file 1 [file Table_1.XLSX]

## Sheet: Maintained Items
Fit Indices		Standard	Robust
Comparative Fit Index (CFI)		0.995	0.967
Tucker-Lewis Index (TLI)		0.995	0.966
Test statistic		7591.99	6567.43
Degrees of freedom		5050	5050
RMSEA		0.042	0.033
90 Percent confidence interval-LB		0.04	0.031
90 Percent confidence interval-UB		0.044	0.035
P-value RMSEA <= 0.05		1	1
Standardized Root Mean Square Residual		0.056	0.056
	Latent Variables	Estimate	Std.Err	z-value	P(>|z|)	Std.lv	Std.all		Labels
	SDO.Ineq	=~
	sdo_1	0.761	0.027	27.764	0	0.761	0.761		sdo_1 = "Some groups of people are simply not the equals of others. (sdo_1)",
	sdo_2	0.796	0.027	29.846	0	0.796	0.796		sdo_2 = "Some people are just more worthy than others. (sdo_2)",
	sdo_3	0.808	0.028	28.97	0	0.808	0.808		sdo_3 = "This country would be better off if we cared LESS about how equal people were. (sdo_3)",
	sdo_4	0.805	0.025	32.571	0	0.805	0.805		sdo_4 = "Some people are just more deserving than others. (sdo_4)",
	sdo_5	0.849	0.021	39.708	0	0.849	0.849		sdo_5 = "Some people are just inferior to others. (sdo_5)",
	sdo_6	0.774	0.029	27.024	0	0.774	0.774		sdo_6 = "It is not a problem if some people have more of a chance in life than others. (sdo_6)",
	sdo_7	0.834	0.027	30.874	0	0.834	0.834		sdo_7 = "To get ahead in life, it is sometimes necessary to step on others. (sdo_7)",
	SDO.Eq	=~
	sdo_8	0.821	0.028	28.861	0	0.821	0.821		sdo_8 = "Increased economic equality. (sdo_8)",
	sdo_9	0.815	0.026	31.026	0	0.815	0.815		sdo_9 = "Increased social equality. (sdo_9)",
	sdo_10	0.7	0.038	18.372	0	0.7	0.7		sdo_10 = "Equality. (sdo_10)",
	sdo_11	0.74	0.035	21.213	0	0.74	0.74		sdo_11 = "If people were treated more equally, we would have FEWER problems in this country. (sdo_11)",
	sdo_12	0.801	0.031	26.084	0	0.801	0.801		sdo_12 = "In an ideal world, all nations would be equal. (sdo_12)",
	sdo_13	0.756	0.031	24.216	0	0.756	0.756		sdo_13 = "We should try to treat one another as equals as much as possible: all humans should be treated equally. (sdo_13)",
	sdo_14	0.805	0.028	28.495	0	0.805	0.805		sdo_14 = "It is important that we treat other countries as equals. (sdo_14)",
	RWA	=~
	rwa1_3	0.795	0.023	33.87	0	0.795	0.795		rwa1_3 = "Our country desperately needs a mighty leader who will do what has to be done to destroy the radical new ways and sinfulness that are ruining us. (3)",
	rwa1_5	0.752	0.026	28.612	0	0.752	0.752		rwa1_5 = "It is always better to trust the judgement of the proper authorities in government and religion than to listen to the noisy rabble-rousers in our society who are trying to create doubt in peoples minds. (5)",
	rwa1_7	0.788	0.024	33.349	0	0.788	0.788		rwa1_7 = "The only way our country can get through the crisis ahead is to get back to our traditional values, put some tough leaders in power, and silence the troublemakers spreading bad ideas (7)",
	rwa2_2	0.848	0.019	45.553	0	0.848	0.848		rwa2_2 = "Our country will be destroyed someday if we do not smash the perversions eating away at our moral fiber and traditional beliefs. (10)",
	rwa2_4	0.788	0.023	34.076	0	0.788	0.788		rwa2_4 = "The old-fashioned ways and the old-fashioned values still show the best way to live. (12)",
	rwa2_6	0.848	0.019	44.979	0	0.848	0.848		rwa2_6 = "What our country really needs is a strong, determined leader who will crush evil, and take us back to our true path. (14)",
	rwa2_8	0.828	0.021	38.571	0	0.828	0.828		rwa2_8 = "Gods laws about abortion, pornography and marriage must be strictly followed before it is too late, and those who break them must be strongly punished. (16)",
	rwa2_9	0.802	0.022	35.652	0	0.802	0.802		rwa2_9 = "There are many radical, immoral people in our country today, who are trying to ruin it for their own godless purposes, whom the authorities should put out of action. (17)",
	rwa2_11	0.819	0.021	38.964	0	0.819	0.819		rwa2_11 = "Our country will be great if we honor the ways of our forefathers, do what the authorities tell us to do, and get rid of the rotten apples who are ruining everything. (19)",
	rwa2_14	0.842	0.02	43.143	0	0.842	0.842		rwa2_14 = "This country would work a lot better if certain groups of troublemakers would just shut up and accept their groups traditional place in society. (22)",
	Pseudo	=~
	pseudo1_1	0.604	0.038	15.855	0	0.604	0.604		pseudo1_1 = "All the cells of our body store memories (cellular memories) of ours and our ancestors. (1)",
	pseudo1_2	0.613	0.037	16.77	0	0.613	0.613		pseudo1_2 = "The collective memory inherited and shared by the organisms belonging to the same species (morphic field resonance) explains several biological phenomena. (2)",
	pseudo1_3	0.575	0.041	14.167	0	0.575	0.575		pseudo1_3 = "Quantum mechanics has great implications in the explanation of consciousness and/or in the treatment of diseases. (3)",
	pseudo1_4	-0.404	0.046	-8.71	0	-0.404	-0.404		pseudo1_4 = "Homeopathy is an ineffective medication. (9)",
	pseudo1_5	0.59	0.036	16.302	0	0.59	0.59		pseudo1_5 = "Osteopathy and/or chiropractic are scientifically backed branches of physiotherapy. (10)",
	pseudo1_6	0.704	0.031	22.525	0	0.704	0.704		pseudo1_6 = "There are areas of our body surface, such as the feet, hands and/or ears in which we find representations of our entire anatomy. (11)",
	pseudo1_7	-0.565	0.041	-13.916	0	-0.565	-0.565		pseudo1_7 = "The theoretical basis of acupuncture is incongruent with current knowledge about human anatomy. (12)",
	pseudo1_8	0.752	0.026	29.037	0	0.752	0.752		pseudo1_8 = "It is a proven fact that the enthusiastic repetition of desires or asking them to the universe (law of attraction) could cause them to come true. (13)",
	pseudo1_9	0.661	0.033	20.233	0	0.661	0.661		pseudo1_9 = "The polygraph (lie detector) is a reliable tool to know if someone is lying. (15)",
	pseudo1_10	0.612	0.034	17.881	0	0.612	0.612		pseudo1_10 = "While it is true that evolution is a fact, there are issues that require an intelligent intervention to be explained. (16)",
	pseudo1_12	0.799	0.022	36.251	0	0.799	0.799		pseudo1_12 = "It has been scientifically proven that some people have extrasensory abilities (such as telepathy or precognition). (18)",
	pseudo1_14	0.645	0.033	19.392	0	0.645	0.645		pseudo1_14 = "Due to well demonstrated biological reasons, negative emotions and unsolved conflicts or traumas increase the probability of having cancer. (20)",
	pseudo2_1	0.57	0.037	15.29	0	0.57	0.57		pseudo2_1 = "Neuro‐linguistic programming (NLP) is accepted as part of psychology. (23)",
	pseudo2_3	0.484	0.043	11.286	0	0.484	0.484		pseudo2_3 = "The main ideas of psychoanalysis are supported by scientific evidence. (25)",
	pseudo2_6	0.792	0.023	33.885	0	0.792	0.792		pseudo2_6 = "Food should be chosen according to the blood group of each person. (28)",
	pseudo2_7	0.603	0.037	16.304	0	0.603	0.603		pseudo2_7 = "The use of stem cells and/or DNA improves the effectiveness of facial creams. (29)",
	pseudo2_8	0.705	0.033	21.183	0	0.705	0.705		pseudo2_8 = "We have evidence that different human races behave differently for innate or genetic reasons (for example, that some are more intelligent or violent than others). (30)",
	pseudo2_11	0.726	0.028	25.501	0	0.726	0.726		pseudo2_11 = "There is archaeological evidence of ancient contacts with ‘astronauts’ or ‘space visitors’ (for example, in cultures such as Sumerian, Egyptian, Maya, or Nazca). (33)",
	pseudo2_13	0.698	0.029	24.028	0	0.698	0.698		pseudo2_13 = "It is demonstrated that, in some contexts and cases, being exposed to magnetic fields is positive for health. (35)",
	pseudo1_15	0.681	0.033	20.535	0	0.681	0.681		pseudo1_15 = "There is no conclusive evidence that climate change is real or that human activity is its cause. (22)",
	pseudo2_2	0.711	0.032	22.357	0	0.711	0.711		pseudo2_2 = "The earth is not spherical. (24)",
	pseudo2_4	0.726	0.031	23.25	0	0.726	0.726		pseudo2_4 = "Animals are incapable of feeling pain and suffering. (26)",
	pseudo2_5	0.699	0.03	22.954	0	0.699	0.699		pseudo2_5 = "Many mental disorders (and a large proportion of psychiatric practice) are not scientifically known to be real. (27)",
	pseudo2_15	0.759	0.026	29.189	0	0.759	0.759		pseudo2_15 = "Vaccines are unsafe, some of them cause diseases such as autism. (37)",
	GCB	=~
	gcb_5	0.8	0.024	33.148	0	0.8	0.8		gcb_5 = "Groups of scientists manipulate, fabricate, or suppress evidence in order to deceive the public. (5)",
	gcb_10	0.724	0.029	24.927	0	0.724	0.724		gcb_10 = "New and advanced technology which would harm current industry is being suppressed. (10)",
	gcb_15	0.412	0.047	8.786	0	0.412	0.412		gcb_15 = "A lot of important information is deliberately concealed from the public out of self-interest. (15)",
	gcb_3	0.822	0.022	37.743	0	0.822	0.822		gcb_3 = "Secret organizations communicate with extraterrestrials, but keep this fact from the public. (3)",
	gcb_8	0.72	0.03	23.919	0	0.72	0.72		gcb_8 = "Evidence of alien contact is being concealed from the public. (8)",
	gcb_13	0.804	0.024	33.426	0	0.804	0.804		gcb_13 = "Some UFO sightings and rumors are planned or staged in order to distract the public from real alien contact. (13)",
	gcb_1	0.755	0.027	28.216	0	0.755	0.755		gcb_1 = "The government is involved in the murder of innocent citizens and/or well-known public figures, and keeps this a secret. (1)",
	gcb_6	0.792	0.024	32.879	0	0.792	0.792		gcb_6 = "The government permits or perpetrates acts of terrorism on its own soil, disguising its involvement. (6)",
	gcb_11	0.758	0.027	28.341	0	0.758	0.758		gcb_11 = "The government uses people as patsies to hide its involvement in criminal activity. (11)",
	gcb_2	0.806	0.021	38.797	0	0.806	0.806		gcb_2 = "The power held by heads of state is second to that of small unknown groups who really control world politics. (2)",
	gcb_7	0.825	0.022	37.73	0	0.825	0.825		gcb_7 = "A small, secret group of people is responsible for making all major decisions, such as going to war. (7)",
	gcb_12	0.815	0.021	38.042	0	0.815	0.815		gcb_12 = "Certain significant events have been the result of the activity of a small group who secretly manipulate world events. (12)",
	gcb_4	0.822	0.021	39.446	0	0.822	0.822		gcb_4 = "The spread of certain viruses and/or diseases is the result of the deliberate, concealed efforts of some organization. (4)",
	gcb_9	0.864	0.018	47.128	0	0.864	0.864		gcb_9 = "Technology with mind-control capacities is used on people without their knowledge. (9)",
	gcb_14	0.791	0.025	31.465	0	0.791	0.791		gcb_14 = "Experiments involving new drugs or technologies are routinely carried out on the public without their knowledge or consent. (14)",
	Para	=~
	paranormal1_6	0.844	0.017	48.313	0	0.844	0.844		paranormal1_6 = "The abominable snowman of Tibet exists. (Paranormal1_6)",
	paranormal1_13	0.878	0.016	56.174	0	0.878	0.878		paranormal1_13 = "The Loch Ness monster of Scotland exists. (Paranormal1_13)",
	paranormal1_7	0.811	0.019	41.885	0	0.811	0.811		paranormal1_7 = "Astrology is a way to accurately predict the future. (Paranormal1_7)",
	paranormal2_8	0.839	0.018	46.633	0	0.839	0.839		paranormal2_8 = "Some psychics can accurately predict the future. (paranormal2_8)",
	paranormal2_13	0.798	0.02	40.224	0	0.798	0.798		paranormal2_13 = "Some people have an unexplained ability to predict the future. (paranormal2_13)",
	paranormal1_2	0.863	0.017	51.82	0	0.863	0.863		paranormal1_2 = "Some individuals are able to levitate (lift) objects through mental forces. (Paranormal1_2)",
	paranormal2_3	0.816	0.02	41.325	0	0.816	0.816		paranormal2_3 = "A persons thoughts can influence of a physical object. (paranormal2_3)",
	paranormal1_9	0.838	0.017	47.977	0	0.838	0.838		paranormal1_9 = "Psychokinesis, the movement of objects through psychic powers, does exist. (Paranormal1_9)",
	paranormal2_1	0.85	0.017	48.749	0	0.85	0.85		paranormal2_1 = "The horoscope accurately tells a persons future. (paranormal2_1)",
	paranormal1_5	0.811	0.02	41.055	0	0.811	0.811		paranormal1_5 = "Your mind or soul can leave your body and travel (astral projection). (Paranormal1_5)",
	paranormal2_6	0.751	0.026	29.112	0	0.751	0.751		paranormal2_6 = "Reincarnation does occur. (paranormal2_6)",
	paranormal1_12	0.815	0.02	41.619	0	0.815	0.815		paranormal1_12 = "During altered states, such as sleep or trances, the spirit can leave the body. (Paranormal1_12)",
	paranormal1_4	0.831	0.018	46.786	0	0.831	0.831		paranormal1_4 = "Black cats can bring bad luck. (Paranormal1_4)",
	paranormal2_5	0.721	0.026	27.581	0	0.721	0.721		paranormal2_5 = "The number 13 is unlucky. (paranormal2_5)",
	paranormal1_11	0.815	0.02	40.518	0	0.815	0.815		paranormal1_11 = "If you break a mirror, you will have bad luck. (Paranormal1_11)",
	paranormal1_1	0.599	0.033	18.349	0	0.599	0.599		paranormal1_1 = "The soul continues to exist though the body may die. (Paranormal1_1)",
	paranormal2_2	0.475	0.037	12.845	0	0.475	0.475		paranormal2_2 = "I believe in God. (paranormal2_2)",
	paranormal1_8	0.657	0.03	22.151	0	0.657	0.657		paranormal1_8 = "There is a devil. (Paranormal1_8)",
	paranormal2_9	0.627	0.031	20.08	0	0.627	0.627		paranormal2_9 = "There is a heaven and a hell. (paranormal2_9)",
	paranormal1_3	0.79	0.02	39.321	0	0.79	0.79		paranormal1_3 = "Black magic really exists. (Paranormal1_3)",
	paranormal1_10	0.736	0.026	28.802	0	0.736	0.736		paranormal1_10 = "Witches do exist. (Paranormal1_10)",
	paranormal2_4	0.819	0.02	40.978	0	0.819	0.819		paranormal2_4 = "Through the use of formulas and incantations, it is possible to cast spells on persons. (paranormal2_4)",
	paranormal2_11	0.77	0.022	34.832	0	0.77	0.77		paranormal2_11 = "There are actual cases of witchcraft. (paranormal2_11)",
	intuition.Exp	=~
	intuition_2	0.647	0.04	16.271	0	0.647	0.647		intuition_2 = "Using my gut feelings usually works well for me in figuring out problems in my life. (2)",
	intuition_4	0.573	0.042	13.489	0	0.573	0.573		intuition_4 = "I trust my initial feelings about people. (4)",
	intuition_5	0.609	0.043	14.135	0	0.609	0.609		intuition_5 = "I can usually feel when a person is right or wrong, even if I cant explain how I know. (5)",
	intuition_1	0.592	0.043	13.883	0	0.592	0.592		intuition_1 = "I like to rely on my intuitive impressions. (1)",
	intuition_3	0.689	0.039	17.892	0	0.689	0.689		intuition_3 = "I tend to use my heart as a guide for my actions. (3)",
	intuition_8	1.278	0.159	8.013	0	1.278	1.278		intuition_8 = "Thinking hard for a long time about something gives me little satisfaction. (8)",
	intuition_10	1.185	0.146	8.123	0	1.185	1.185		intuition_10 = "Knowing the answer without having to understand the reasoning behind it is good enough for me. (10)",
	intuition.Rat	=~
	intuition_6	0.689	0.053	13.098	0	0.689	0.689		intuition_6 = "I enjoy solving problems that require hard thinking. (6)",
	intuition_7	0.619	0.05	12.491	0	0.619	0.619		intuition_7 = "I enjoy intellectual challenges. (7)",
	intuition_8	0.862	0.183	4.708	0	0.862	0.862		intuition_8 = "Thinking hard for a long time about something gives me little satisfaction. (8)",
	intuition_9	0.69	0.053	13.02	0	0.69	0.69		intuition_9 = "I enjoy thinking in abstract terms. (9)",
	intuition_10	0.798	0.17	4.703	0	0.798	0.798		intuition_10 = "Knowing the answer without having to understand the reasoning behind it is good enough for me. (10)",
	intuition_11	0.696	0.048	14.387	0	0.696	0.696		intuition_11 = "Learning new ways to think is very appealing to me. (11)",
	Ego	=~
	aesthetic_1	0.855	0.037	23.177	0	0.855	0.855		aesthetic_1 = "It is important to me that my political identity is unique. (aesthetic_1)",
	aesthetic_2	0.658	0.04	16.434	0	0.658	0.658		aesthetic_2 = "It is important to me that I do exceptional things. (aesthetic_2)",
	aesthetic_3	0.676	0.043	15.718	0	0.676	0.676		aesthetic_3 = "I want people to remember me for a long time. (aesthetic_3)",
	aesthetic_4	0.604	0.043	13.982	0	0.604	0.604		aesthetic_4 = "It is important that I feel inspired everyday. (aesthetic_4)",
	Covariances	Estimate	Std.Err	z-value	P(>|z|)	Std.lv	Std.all
	SDO.Ineq	~~
	SDO.Eq	0.148	0.049	3.023	0.003	0.148	0.148
	RWA	0.796	0.026	30.649	0	0.796	0.796
	Pseudo	0.804	0.027	29.789	0	0.804	0.804
	GCB	0.783	0.032	24.211	0	0.783	0.783
	Para	0.73	0.031	23.215	0	0.73	0.73
	intuition.Exp	0.496	0.056	8.825	0	0.496	0.496
	intuition.Rat	-0.085	0.063	-1.354	0.176	-0.085	-0.085
	Ego	0.553	0.051	10.781	0	0.553	0.553
	SDO.Eq	~~
	RWA	0.001	0.045	0.019	0.985	0.001	0.001
	Pseudo	-0.121	0.049	-2.457	0.014	-0.121	-0.121
	GCB	0.002	0.052	0.047	0.963	0.002	0.002
	Para	-0.056	0.047	-1.182	0.237	-0.056	-0.056
	intuition.Exp	-0.555	0.052	-10.651	0	-0.555	-0.555
	intuition.Rat	0.739	0.036	20.345	0	0.739	0.739
	Ego	-0.497	0.051	-9.789	0	-0.497	-0.497
	RWA	~~
	Pseudo	0.856	0.016	54.924	0	0.856	0.856
	GCB	0.804	0.025	32.19	0	0.804	0.804
	Para	0.798	0.022	36.435	0	0.798	0.798
	intuition.Exp	0.61	0.043	14.027	0	0.61	0.61
	intuition.Rat	-0.25	0.06	-4.195	0	-0.25	-0.25
	Ego	0.619	0.04	15.33	0	0.619	0.619
	Pseudo	~~
	GCB	0.871	0.016	54.138	0	0.871	0.871
	Para	0.875	0.016	55.551	0	0.875	0.875
	intuition.Exp	0.733	0.041	17.886	0	0.733	0.733
	intuition.Rat	-0.387	0.058	-6.65	0	-0.387	-0.387
	Ego	0.716	0.038	18.831	0	0.716	0.716
	GCB	~~
	Para	0.813	0.021	39.195	0	0.813	0.813
	intuition.Exp	0.572	0.049	11.636	0	0.572	0.572
	intuition.Rat	-0.23	0.063	-3.671	0	-0.23	-0.23
	Ego	0.623	0.048	12.975	0	0.623	0.623
	Para	~~
	intuition.Exp	0.619	0.043	14.389	0	0.619	0.619
	intuition.Rat	-0.273	0.058	-4.725	0	-0.273	-0.273
	Ego	0.676	0.038	17.989	0	0.676	0.676
	intuition.Exp	~~
	intuition.Rat	-0.798	0.05	-15.956	0	-0.798	-0.798
	Ego	0.735	0.044	16.514	0	0.735	0.735
	intuition.Rat	~~
	Ego	-0.567	0.055	-10.301	0	-0.567	-0.567
	R-Square:	Estimate
	sdo_1	0.58
	sdo_2	0.633
	sdo_3	0.653
	sdo_4	0.649
	sdo_5	0.721
	sdo_6	0.599
	sdo_7	0.696
	sdo_8	0.674
	sdo_9	0.665
	sdo_10	0.49
	sdo_11	0.548
	sdo_12	0.642
	sdo_13	0.572
	sdo_14	0.647
	rwa1_3	0.632
	rwa1_5	0.565
	rwa1_7	0.62
	rwa2_2	0.719
	rwa2_4	0.621
	rwa2_6	0.719
	rwa2_8	0.686
	rwa2_9	0.643
	rwa2_11	0.671
	rwa2_14	0.709
	pseudo1_1	0.365
	pseudo1_2	0.376
	pseudo1_3	0.33
	pseudo1_4	0.163
	pseudo1_5	0.348
	pseudo1_6	0.495
	pseudo1_7	0.32
	pseudo1_8	0.565
	pseudo1_9	0.437
	pseudo1_10	0.374
	pseudo1_12	0.638
	pseudo1_14	0.416
	pseudo2_1	0.325
	pseudo2_3	0.234
	pseudo2_6	0.627
	pseudo2_7	0.363
	pseudo2_8	0.497
	pseudo2_11	0.527
	pseudo2_13	0.487
	pseudo1_15	0.464
	pseudo2_2	0.506
	pseudo2_4	0.527
	pseudo2_5	0.488
	pseudo2_15	0.575
	gcb_5	0.64
	gcb_10	0.524
	gcb_15	0.17
	gcb_3	0.676
	gcb_8	0.518
	gcb_13	0.647
	gcb_1	0.57
	gcb_6	0.627
	gcb_11	0.574
	gcb_2	0.649
	gcb_7	0.681
	gcb_12	0.664
	gcb_4	0.675
	gcb_9	0.747
	gcb_14	0.626
	paranormal1_6	0.712
	paranormal1_13	0.771
	paranormal1_7	0.657
	paranormal2_8	0.704
	paranormal2_13	0.636
	paranormal1_2	0.744
	paranormal2_3	0.666
	paranormal1_9	0.703
	paranormal2_1	0.723
	paranormal1_5	0.658
	paranormal2_6	0.564
	paranormal1_12	0.664
	paranormal1_4	0.69
	paranormal2_5	0.52
	paranormal1_11	0.664
	paranormal1_1	0.359
	paranormal2_2	0.225
	paranormal1_8	0.431
	paranormal2_9	0.394
	paranormal1_3	0.625
	paranormal1_10	0.542
	paranormal2_4	0.67
	paranormal2_11	0.593
	intuition_2	0.418
	intuition_4	0.328
	intuition_5	0.371
	intuition_1	0.35
	intuition_3	0.475
	intuition_8	0.618
	intuition_10	0.532
	intuition_6	0.475
	intuition_7	0.384
	intuition_9	0.477
	intuition_11	0.485
	aesthetic_1	0.731
	aesthetic_2	0.432
	aesthetic_3	0.457
	aesthetic_4	0.365

## Sheet: Items Removed
Reasons Dropped	Loadings		Items Dropped
Negatively worded method variance	-0.324		rwa1_4 = "Gays and lesbians are just as healthy and moral as anybody else. (4)",
Negatively worded method variance	-0.297		rwa1_6 = "Atheists and others who have rebelled against the established religions are no doubt every bit as good and virtuous as those who attend church regularly. (6)",
Negatively worded method variance	-0.423		rwa1_8 = "There is absolutely nothing wrong with nudist camps. (8)",
Negatively worded method variance	-0.398		rwa1_9 = "Our country needs free thinkers who have the courage to defy traditional ways, even if this upsets many people. (9)",
Negatively worded method variance	-0.467		rwa2_3 = "Everyone should have their own lifestyle, religious beliefs, and sexual preferences, even if it makes them different from everyone else (11)",
Negatively worded method variance	-0.406		rwa2_5 = "You have to admire those who challenged the law and the majoritys view by protesting for womens abortion rights, for animal rights, or to abolish school prayer. (13)",
Negatively worded method variance	-0.427		rwa2_7 = "Some of the best people in our country are those who are challenging our government, criticizing religion, and ignoring the normal way things are supposed to be done. (15)",
Negatively worded method variance	-0.155		rwa2_10 = "A womans place should be wherever she wants to be. The days when women are submissive to their husbands and social conventions belong strictly in the past. (18)",
Negatively worded method variance	-0.394		rwa2_12 = "There is no one right way to live life; everybody has to create their own way. (20)",
Negatively worded method variance	-0.428		rwa2_13 = "Homosexuals and feminists should be praised for being brave enough to defy traditional family values. (21)",
factor loadings < 0.4	0.002		pseudo1_11 = "The Holocaust took place and 11 million people were murdered (of whom about 6 million were Jews). (17)",
factor loadings < 0.4	0.365		pseudo1_13 = "There is scientific evidence that confirm the possibility of repressing traumatic memories as a defense mechanism. (19)",
factor loadings < 0.4	-0.395		pseudo2_9 = "GMOs (genetically modified organisms) are medically and ecologically safe. (31)",
factor loadings < 0.4	-0.147		pseudo2_10 = "The human immunodeficiency virus (HIV) is the cause of the acquired immunodeficiency syndrome (AIDS). (32)",
factor loadings < 0.4	-0.241		pseudo2_12 = "It is impossible to cure diseases by the laying on of hands and the channeling of energy (Reiki). (34)",
factor loadings < 0.4	0.392		pseudo2_14 = "Many of the pesticides and additives used by the food industry are unsafe. (36)",
factor loadings < 0.4; content invalid	0.253		paranormal2_7 = "There is life on other planets. (paranormal2_7)",
factor loadings < 0.4	-0.134		paranormal2_10 = "Mind reading is not possible. (paranormal2_10)",
factor loadings < 0.4	-0.259		paranormal2_12 = "It is impossible to communicate with the dead. (paranormal2_12)",
factor loadings < 0.4	-0.116		aesthetic_5 = "Politics today is disappointing. (aesthetic_5)",
factor loadings < 0.4	-0.284		aesthetic_6 = "When thinking about politicians I get very angry. (aesthetic_6)",
content validity inconsistent with remaining items	0.646		aesthetic_7 = "It is important to me that politicians are charming people. (aesthetic_7)",
